# Supplementary material for: Cross-Linked Gel Polymer Electrolyte Based on Multiple Epoxy Groups Enabling Conductivity and High Performance of Li-Ion Batteries
Source: Gels. 2023 May 5;9(5):384. doi: 10.3390/gels9050384 (PMC10217423; doi:10.3390/gels9050384)
Supplement: Supplementary file 1 [file gels-09-00384-s001.zip]

Archive with 2 entries (2 files):
- Supplementary Materials.pdf
- Video S1. As-prepared C-GPE-2 after 24 h.mp4
